# Supplementary material for: Signed log-likelihood ratio test for the scale parameter of Poisson Inverse Weibull distribution with the development of PIW4LIFETIME web application
Source: PLoS One. 2025 Aug 1;20(8):e0329293. doi: 10.1371/journal.pone.0329293 (PMC12316401; doi:10.1371/journal.pone.0329293)
Supplement: S1 File — (CSV) [file pone.0329293.s003.csv]

PIW_data
0.08
2.09
3.48
4.87
6.94
8.66
13.11
23.63
0.2
2.23
3.52
4.98
6.97
9.02
13.29
0.4
2.26
3.57
5.06
7.09
9.22
13.8
25.74
0.5
2.46
3.64
5.09
7.26
9.47
14.24
25.82
0.51
2.54
3.7
5.17
7.28
9.74
14.76
26.31
0.81
2.62
3.82
5.32
7.32
10.06
14.77
32.15
2.64
3.88
5.32
7.39
10.34
14.83
34.26
0.9
2.69
4.18
5.34
7.59
10.66
15.96
36.66
1.05
2.69
4.23
5.41
7.62
10.75
16.62
43.01
1.19
2.75
4.26
5.41
7.63
17.12
46.12
1.26
2.83
4.33
5.49
7.66
11.25
17.14
79.05
1.35
2.87
5.62
7.87
11.64
17.36
1.4
3.02
4.34
5.71
7.93
11.79
18.1
1.46
4.4
5.85
8.26
11.98
19.13
1.7
3.25
4.5
6.25
8.37
12.02
2.02
3.31
4.51
6.54
8.53
12.03
20.28
2.02
3.36
6.76
12.07
21.73
2.07
3.36
6.93
8.65
12.63
22.69
